# Supplementary material for: Bat diversity in the Cuc Phuong National Park, Vietnam - Results from VIETBIO field training and annotated species list
Source: Biodivers Data J. 2024 Apr 29;12:e119704. doi: 10.3897/BDJ.12.e119704 (PMC11077267; doi:10.3897/BDJ.12.e119704)
Supplement: Supplementary material 1 — Summary Checklist [file bdj-12-e119704-s001.xlsx]

## Sheet: Tabelle1
No.	Kingdom	Phylum	Class	Order	Family_name	Genus_name	Qualifier	Species_name	Subspecies_name	Author_species	Comments_identification_taxonomy	COI_Seq_generated	[Space]	Total_Number_records	Stream_close to main road	Pathway in jungle_headquarters	Prehistoric cave_main road	Next to dining room_Bong Centre	Son Cung Cave	Trail to Son Cung Cave_Bong Center	Entrance_HQ
1	Animalia	Chordata	Mammalia	Chiroptera	Hipposideridae	Aselliscus		stoliczkanus		Dobson, 1871		yes		4	1		1		2
2	Animalia	Chordata	Mammalia	Chiroptera	Hipposideridae	Hipposideros		alongensis	sungi	Bourett, 1942; Thong et al., 2012		yes		2			2
3	Animalia	Chordata	Mammalia	Chiroptera	Hipposideridae	Hipposideros		gentilis		Andersen, 1918		yes		7		3	4
4	Animalia	Chordata	Mammalia	Chiroptera	Hipposideridae	Hipposideros		poutensis		Allen, 1906		yes		10	3	1	5			1
5	Animalia	Chordata	Mammalia	Chiroptera	Rhinolophidae	Rhinolophus		affinis		Horsfield, 1823		no		1	1
6	Animalia	Chordata	Mammalia	Chiroptera	Rhinolophidae	Rhinolophus		pusillus		Temminck, 1834		yes		2		2
7	Animalia	Chordata	Mammalia	Chiroptera	Rhinolophidae	Rhinolophus		siamensis		Gyldenstolpe, 1917		yes		1		1
8	Animalia	Chordata	Mammalia	Chiroptera	Rhinolophidae	Rhinolophus		thomasi		Andersen, 1905		yes		3		2		1
9	Animalia	Chordata	Mammalia	Chiroptera	Vespertilionidae	Murina	cf.	cyclotis		Dobson, 1872		no		1							1
10	Animalia	Chordata	Mammalia	Chiroptera	Vespertilionidae	Ia		io		Thomas, 1902		yes		1					1
