# Supplementary material for: Bat diversity in the Cuc Phuong National Park, Vietnam - Results from VIETBIO field training and annotated species list
Source: Biodivers Data J. 2024 Apr 29;12:e119704. doi: 10.3897/BDJ.12.e119704 (PMC11077267; doi:10.3897/BDJ.12.e119704)
Supplement: Supplementary material 2 — Annotated list of bat species from Cuc Phuong National Park [file bdj-12-e119704-s002.xlsx]

## Sheet: Sheet1
No.	Family	Species	Recorded in major references				CPNP's website	2019 survey	CPNP Museum
			Dang Huy Huynh et al. (1994)	Thomas et al. (1999)	Khoi et al. (2001)	Hendrichsen et al. (2001)
1	Pteropodidae	Cynopterus brachyotis			1		1
2	1	C. sphinx		1	1	1	1	1	1
3	2	Eonycteris spelaea			1		1
4	3	Macroglossus minimus			1 = see Kruskop 2013; Thanh et al. 2019
5		M. sorbrinus				1	1		1
6	4	Megaerops niphanae		1		1	1
7	5	Rousettus amplexicaudatus			1		1
8		R. leschenaulti	1		1	1	1		1
9	6	Sphaerias blanfordi					1
10	Rhinolophidae	Rhinolophus affinis	1	1	1	1		1
11	7	R. marshalli			1	1	1		1
12		R. rex paradoxolophus		1 = R. paradoxolophus	1	1 = R. paradoxolophus	1		1
13		R. cf. siamensis					1 (as R. macrotis)	1
14		R. pearsonii		1	1	1			1
15		R. pusillus	1		1	1		1
16		R. thomasi	1	1	1 = R. rouxii	1		1	1
17	Hipposideridae	Hipposideros poutensis		1 = H. larvatus	1	1 = H. larvatus	1 (as H. larvatus)	1	1
18	8	H. armiger	1	1	1	1	1		1
19		H. a. sungi		1 = H. turpis		1 = H. turpis	1 (as H. turpis)	1	1
20		H. gentilis		1 = H.pomona	1 = H. bicolor	1 = H.pomona	1 (as H. pomona and H. bicolor)	1	1
21		H. lylei		1	1	1	1 (comprising H. pratti (?))		1
22	9	Aselliscus cf. stoliczkanus	1		1	1	1	1	1
23	10	Coelops frithii			1	1	1
24	Emballonuridae	Taphozous melanopogon			1	1	1		1
25	Megadermatidae	Lyroderma lyra					1
26	13	Megaderma spasma		1	1	1	1		1
27	Vespertilionidae	Ia io	1	1	1	1	1		1
28	15	Myotis alticraniatus	1 = M. siligorensis		1 = M. siligorensis	1 = M. siligorensis	1 ( as M. siligorensis)
29		M. ater			1	1
30		M. chinensis			1	1	1		1
31		M. montivagus				1
32		M. muricola		1		1	1
33		M. daubentonii			1	1	1
34		M. rufoniger					1 (as M. formosus (see Csorba 2014))		1
35	16	Kerivoula harwickii			1
36		K. picta					1
37	17	Murina cf. cyclotis			1		1	1
38	18	Hypsugo cadornae			1	1 = Pipistrellus cadornae	1 (as Pipistrellus cadonae)
39		H. pulveratus			1	1 = = Pipistrellus pulveratus	1 (as Pipistrellus pulveratus)
40	19	Pipistrellus abramus				1	1
41		P. coromandra			1		1
42		P. paterculus			1	1	1		1
43		P. tenuis			1	1	1
44		P. javanicus			1	1
45	20	Scotophilus heathii			1	1	1		1
46	21	Scotomanes ornatus	1		1	1	1
47	22	Tylonycteris cf. fulvida			1 = T. pachypus	1 = T. ropustula	1 (as T. pachypus and T. ropustula)
48	Miniopteridae	Miniopterus fuliginosus	1= M. schreibersii	1= M. schreibersii	1= M. schreibersii	1 = M. magnater	1 (as M. schreibersi, M. australis and M. magnater)		1
49	23	M. pisullus		1 = Miniopterus sp. 2 (?)		1
					31	28
