# Supplementary material for: Bat diversity in the Cuc Phuong National Park, Vietnam - Results from VIETBIO field training and annotated species list
Source: Biodivers Data J. 2024 Apr 29;12:e119704. doi: 10.3897/BDJ.12.e119704 (PMC11077267; doi:10.3897/BDJ.12.e119704)
Supplement: Supplementary material 3 — Collection Datasheet [file bdj-12-e119704-s003.xlsx]

## Sheet: Collection Data Sheet
										Association																	Taxonomy																		Geography
Individual field code	Record_type	Collection object type	Sex	Life stage	Specimen_preservation	Specimen_preparation	specimen_parts	Specimen_comments		Deposit_specimen_institution	Deposit_institution_collection	Institution_acronym	Institution_country		Recorders/Collector	Event_date_start	Event_time_start	Event_date_end	Event_time_end	Event_year_start	Event_month_start	Event_year_end	Event_month_end	Recording_method	Event_record_comments		Kingdom	Phylum	Class	Order	Family	Subfamily	Genus	Subgenus	Qualifier	Qualifier belongs to	Species (Specific Epithet)	Author_species and Year	Rank	Subspecies_name	Author_subspecies and Year	Determination_according_to/ Identifier	Determination_date		Country	1stLevel_Province_State	4thLevel_Community_Village	Locality_verbatim	Locality_description
	controlled vocabulary	controlled vocabulary	controlled vocabulary	controlled vocabulary	controlled vocabulary																			controlled vocabulary											controlled vocabulary				controlled vocabulary
Individual record-code-ID from the collector		The type of collection object			Preservation of the specimens	Preparation of the specimens				The actual or presumed institutional depository in case of a specimen-based record		The actual or presumed institutional depository in case of a specimen-based record			Order of names: surname, first name. In case of several collectors: separated by underscore (NOT semicolon)	Date when event started	Time when event started	Date when event ended	Time when event started	Year when event stated	Month when event stated	Year when event ended	Month when event ended	Method used for collecting data			Name of taxon	Name of taxon	Name of taxon	Name of taxon	Name of taxon	Name of taxon	Name of taxon	Name of taxon	A term to qualify the identification	Defines the qualifier's position	Name of taxon			Name of taxon		The person that identified this specimen. Order of names: surname, first name. In case of several collectors: separated by underscore (NOT semicolon)	Date of identification		Spelling adapted to ISO basic Latin alphabet (Latin letters)	Spelling adapted to ISO basic Latin alphabet (Latin letters)	Spelling adapted to ISO basic Latin alphabet (Latin letters)	Spelling adapted to ISO basic Latin alphabet (Latin letters)	Spelling adapted to ISO basic Latin alphabet (Latin letters)
	"Human observation"; "preserved specimen"; "Living specimen"	"Unsorted sample"; "Single specimen"; "Open echolocation recording"	"Female";"Male";"Unknown"	"larva","embryo","juvenile";"adult"	"dried","frozen","alcohol"	"pinned"; "papered";"in vials"									Häuser, Christoph_Ehlers, Sarah	DD-MM-YYYY		DD-MM-YYYY		YYYY		YYYY													"cf.", "aff."				"subsp".; "var."				DD-MM-YYYY		Vietnam instead of Việt Nam	Thanh Hoa province instead of Thanh Hóa	Thach Lam commune instead of Thạch Lâm
VN2019_001	Preserved specimen	Single specimen	female	adult	alcohol	in vials	wing punch								Vu Dinh Thong_Hayden, Sofia	01_05_2019		01_05_2019		2019	May	2019	May	Mist nets for bats			Animalia	Chordata	Mammalia	Chiroptera	Hipposideridae		Aselliscus				stoliczkanus					Vu Dinh Thong	01_05_2019		Vietnam	Ninh Binh Province	Cuc Phuong National Park	DONG NCUOI XUA (prehistoric men) cave	inside cave, upper level
VN2019_002	Preserved specimen	Single specimen	male	adult	alcohol	in vials	wing punch								Vu Dinh Thong_Hayden, Sofia	01_05_2019		01_05_2019		2019	May	2019	May	Mist nets for bats			Animalia	Chordata	Mammalia	Chiroptera	Hipposideridae		Hipposideros				alongensis			sungi		Vu Dinh Thong	01_05_2019		Vietnam	Ninh Binh Province	Cuc Phuong National Park	DONG NCUOI XUA (prehistoric men) cave	inside cave, upper level
VN2019_003	Preserved specimen	Single specimen	male	adult	alcohol	in vials	wing punch								Vu Dinh Thong_Hayden, Sofia	01_05_2019		01_05_2019		2019	May	2019	May	Mist nets for bats			Animalia	Chordata	Mammalia	Chiroptera	Hipposideridae		Hipposideros				alongensis			sungi		Vu Dinh Thong	01_05_2019		Vietnam	Ninh Binh Province	Cuc Phuong National Park	DONG NCUOI XUA (prehistoric men) cave	inside cave, upper level
VN2019_004	Preserved specimen	Single specimen	male	adult	alcohol	in vials	wing punch								Vu Dinh Thong_Hayden, Sofia	01_05_2019		01_05_2019		2019	May	2019	May	Mist nets for bats			Animalia	Chordata	Mammalia	Chiroptera	Hipposideridae		Hipposideros				gentilis					Vu Dinh Thong	01_05_2019		Vietnam	Ninh Binh Province	Cuc Phuong National Park	DONG NCUOI XUA (prehistoric men) cave	inside cave, upper level
VN2019_005	Preserved specimen	Single specimen	male	adult	alcohol	in vials	wing punch								Vu Dinh Thong_Hayden, Sofia	01_05_2019		01_05_2019		2019	May	2019	May	Mist nets for bats			Animalia	Chordata	Mammalia	Chiroptera	Hipposideridae		Hipposideros				gentilis					Vu Dinh Thong	01_05_2019		Vietnam	Ninh Binh Province	Cuc Phuong National Park	DONG NCUOI XUA (prehistoric men) cave	inside cave, upper level
VN2019_006	Preserved specimen	Single specimen	male	adult	alcohol	in vials	wing punch								Vu Dinh Thong_Hayden, Sofia	01_05_2019		01_05_2019		2019	May	2019	May	Mist nets for bats			Animalia	Chordata	Mammalia	Chiroptera	Hipposideridae		Hipposideros				gentilis					Vu Dinh Thong	01_05_2019		Vietnam	Ninh Binh Province	Cuc Phuong National Park	DONG NCUOI XUA (prehistoric men) cave	inside cave, upper level
VN2019_007	Preserved specimen	Single specimen	male	adult	alcohol	in vials	wing punch								Vu Dinh Thong_Hayden, Sofia	01_05_2019		01_05_2019		2019	May	2019	May	Mist nets for bats			Animalia	Chordata	Mammalia	Chiroptera	Hipposideridae		Hipposideros				gentilis					Vu Dinh Thong	01_05_2019		Vietnam	Ninh Binh Province	Cuc Phuong National Park	DONG NCUOI XUA (prehistoric men) cave	inside cave, upper level
VN2019_008	Preserved specimen	Single specimen	male	adult	alcohol	in vials	wing punch								Vu Dinh Thong_Hayden, Sofia	01_05_2019		01_05_2019		2019	May	2019	May	Mist nets for bats			Animalia	Chordata	Mammalia	Chiroptera	Hipposideridae		Hipposideros				poutensis					Vu Dinh Thong	01_05_2019		Vietnam	Ninh Binh Province	Cuc Phuong National Park	DONG NCUOI XUA (prehistoric men) cave	inside cave, upper level
VN2019_009	Preserved specimen	Single specimen	male	adult	alcohol	in vials	wing punch								Vu Dinh Thong_Hayden, Sofia	01_05_2019		01_05_2019		2019	May	2019	May	Mist nets for bats			Animalia	Chordata	Mammalia	Chiroptera	Hipposideridae		Hipposideros				poutensis					Vu Dinh Thong	01_05_2019		Vietnam	Ninh Binh Province	Cuc Phuong National Park	DONG NCUOI XUA (prehistoric man) cave	inside cave, upper level
VN2019_010	Preserved specimen	Single specimen	male	adult	alcohol	in vials	wing punch								Vu Dinh Thong_Hayden, Sofia	01_05_2019		01_05_2019		2019	May	2019	May	Mist nets for bats			Animalia	Chordata	Mammalia	Chiroptera	Hipposideridae		Hipposideros				poutensis					Vu Dinh Thong	01_05_2019		Vietnam	Ninh Binh Province	Cuc Phuong National Park	DONG NCUOI XUA (prehistoric man) cave	inside cave, upper level
VN2019_011	Preserved specimen	Single specimen	male	adult	alcohol	in vials	wing punch								Vu Dinh Thong_Hayden, Sofia	01_05_2019		01_05_2019		2019	May	2019	May	Mist nets for bats			Animalia	Chordata	Mammalia	Chiroptera	Hipposideridae		Hipposideros				poutensis					Vu Dinh Thong	01_05_2019		Vietnam	Ninh Binh Province	Cuc Phuong National Park	DONG NCUOI XUA (prehistoric man) cave	inside cave, upper level
VN2019_012	Preserved specimen	Single specimen	male	adult	alcohol	in vials	wing punch								Vu Dinh Thong_Hayden, Sofia	01_05_2019		01_05_2019		2019	May	2019	May	Mist nets for bats			Animalia	Chordata	Mammalia	Chiroptera	Hipposideridae		Hipposideros				poutensis					Vu Dinh Thong	01_05_2019		Vietnam	Ninh Binh Province	Cuc Phuong National Park	DONG NCUOI XUA (prehistoric man) cave	inside cave, upper level
VN2019_013	Preserved specimen	Single specimen	male	adult	alcohol	in vials	wing punch								Vu Dinh Thong_Hayden, Sofia	02_05_2019		02_05_2019		2019	May	2019	May	Mist nets for bats	harp trap		Animalia	Chordata	Mammalia	Chiroptera	Rhinolophidae		Rhinolophus				affinis					Vu Dinh Thong	02_05_2019		Vietnam	Ninh Binh Province	Cuc Phuong National Park	Cuc Phuong National Park, close to main road, before Moong cave	Stream, close to main road, before Moong cave
VN2019_014	Preserved specimen	Single specimen	female	adult	alcohol	in vials	wing punch								Vu Dinh Thong_Hayden, Sofia	02_05_2019		02_05_2019		2019	May	2019	May	Mist nets for bats	found dead, harp trap		Animalia	Chordata	Mammalia	Chiroptera	Hipposideridae		Aselliscus		cf.		stoliczkanus					Vu Dinh Thong	02_05_2019		Vietnam	Ninh Binh Province	Cuc Phuong National Park	Cuc Phuong National Park, close to main road, before Moong cave	Stream, close to main road, before Moong cave
VN2019_015	Preserved specimen	Single specimen	male	adult	alcohol	in vials	wing punch								Vu Dinh Thong_Hayden, Sofia	02_05_2019		02_05_2019		2019	May	2019	May	Mist nets for bats	harp trap		Animalia	Chordata	Mammalia	Chiroptera	Hipposideridae		Hipposideros				poutensis					Vu Dinh Thong	02_05_2019		Vietnam	Ninh Binh Province	Cuc Phuong National Park	Cuc Phuong National Park, close to main road, before Moong cave	Stream, close to main road, before Moong cave
VN2019_016	Preserved specimen	Single specimen	male	adult	alcohol	in vials	wing punch								Vu Dinh Thong_Hayden, Sofia	02_05_2019		02_05_2019		2019	May	2019	May	Mist nets for bats	harp trap		Animalia	Chordata	Mammalia	Chiroptera	Hipposideridae		Hipposideros				poutensis					Vu Dinh Thong	02_05_2019		Vietnam	Ninh Binh Province	Cuc Phuong National Park	Cuc Phuong National Park, close to main road, before Moong cave	Stream, close to main road, before Moong cave
VN2019_017	Preserved specimen	Single specimen	male	adult	alcohol	in vials	wing punch								Vu Dinh Thong_Hayden, Sofia	02_05_2019		02_05_2019		2019	May	2019	May	Mist nets for bats	harp trap		Animalia	Chordata	Mammalia	Chiroptera	Hipposideridae		Hipposideros				poutensis					Vu Dinh Thong	02_05_2019		Vietnam	Ninh Binh Province	Cuc Phuong National Park	Cuc Phuong National Park, close to main road, before Moong cave	Stream, close to main road, before Moong cave
VN2019_018	Preserved specimen	Single specimen	male	adult	alcohol	in vials	wing punch								Vu Dinh Thong_Hayden, Sofia	03_05_2019		03_05_2019		2019	May	2019	May	Mist nets for bats	harp trap		Animalia	Chordata	Mammalia	Chiroptera	Rhinolophidae		Rhinolophus		cf.		pusillus					Vu Dinh Thong	03_05_2019		Vietnam	Ninh Binh Province	Cuc Phuong National Park	Cuc Phuong National Park, near headquarters	Pathway in forest, near headquarters
VN2019_019	Preserved specimen	Single specimen	male	adult	alcohol	in vials	wing punch								Vu Dinh Thong_Hayden, Sofia	03_05_2019		03_05_2019		2019	May	2019	May	Mist nets for bats	harp trap		Animalia	Chordata	Mammalia	Chiroptera	Rhinolophidae		Rhinolophus		cf.		pusillus					Vu Dinh Thong	03_05_2019		Vietnam	Ninh Binh Province	Cuc Phuong National Park	Cuc Phuong National Park, near headquarters	Pathway in forest, near headquarters
VN2019_020	Preserved specimen	Single specimen	female	adult	alcohol	in vials	wing punch								Vu Dinh Thong_Hayden, Sofia	03_05_2019		03_05_2019		2019	May	2019	May	Mist nets for bats	harp trap		Animalia	Chordata	Mammalia	Chiroptera	Rhinolophidae		Rhinolophus		cf.		sp (siamensis?)					Vu Dinh Thong	03_05_2019		Vietnam	Ninh Binh Province	Cuc Phuong National Park	Cuc Phuong National Park, near headquarters	Pathway in forest, near headquarters
VN2019_021	Preserved specimen	Single specimen	male	adult	alcohol	in vials	wing punch								Vu Dinh Thong_Hayden, Sofia	03_05_2019		03_05_2019		2019	May	2019	May	Mist nets for bats	harp trap		Animalia	Chordata	Mammalia	Chiroptera	Hipposideridae		Hipposideros				poutensis					Vu Dinh Thong	03_05_2019		Vietnam	Ninh Binh Province	Cuc Phuong National Park	Cuc Phuong National Park, near headquarters	Pathway in forest, near headquarters
VN2019_022	Preserved specimen	Single specimen	female	adult	alcohol	in vials	wing punch								Vu Dinh Thong_Hayden, Sofia	03_05_2019		03_05_2019		2019	May	2019	May	Mist nets for bats	harp trap		Animalia	Chordata	Mammalia	Chiroptera	Hipposideridae		Hipposideros				gentilis					Vu Dinh Thong	03_05_2019		Vietnam	Ninh Binh Province	Cuc Phuong National Park	Cuc Phuong National Park, near headquarters	Pathway in forest, near headquarters
VN2019_023	Preserved specimen	Single specimen	male	adult	alcohol	in vials	wing punch								Vu Dinh Thong_Hayden, Sofia	03_05_2019		04_05_2019		2019	May	2019	May	Mist nets for bats	harp trap		Animalia	Chordata	Mammalia	Chiroptera	Rhinolophidae		Rhinolophus		cf.		thomasi					Vu Dinh Thong	04_05_2019		Vietnam	Ninh Binh Province	Cuc Phuong National Park	Cuc Phuong National Park, near headquarters	Pathway in forest, near headquarters
VN2019_024	Preserved specimen	Single specimen	male	adult	alcohol	in vials	wing punch								Vu Dinh Thong_Hayden, Sofia	03_05_2019		04_05_2019		2019	May	2019	May	Mist nets for bats	harp trap		Animalia	Chordata	Mammalia	Chiroptera	Rhinolophidae		Rhinolophus		cf.		thomasi					Vu Dinh Thong	04_05_2019		Vietnam	Ninh Binh Province	Cuc Phuong National Park	Cuc Phuong National Park, near headquarters	Pathway in forest, near headquarters
VN2019_025	Preserved specimen	Single specimen	male	adult	alcohol	in vials	wing punch								Vu Dinh Thong_Hayden, Sofia	03_05_2019		04_05_2019		2019	May	2019	May	Mist nets for bats	harp trap		Animalia	Chordata	Mammalia	Chiroptera	Hipposideridae		Hipposideros				gentilis					Vu Dinh Thong	04_05_2019		Vietnam	Ninh Binh Province	Cuc Phuong National Park	Cuc Phuong National Park, near headquarters	Pathway in forest, near headquarters
VN2019_026	Preserved specimen	Single specimen	female	adult	alcohol	in vials	wing punch								Vu Dinh Thong_Hayden, Sofia	03_05_2019		04_05_2019		2019	May	2019	May	Mist nets for bats	harp trap		Animalia	Chordata	Mammalia	Chiroptera	Hipposideridae		Hipposideros				gentilis					Vu Dinh Thong	04_05_2019		Vietnam	Ninh Binh Province	Cuc Phuong National Park	Cuc Phuong National Park, near headquarters	Pathway in forest, near headquarters
VN2019_027	Preserved specimen	Single specimen	female	adult	alcohol	in vials	wing punch								Vu Dinh Thong_Hayden, Sofia	04_05_2019		04_05_2019		2019	May	2019	May	Mist nets for bats	harp trap		Animalia	Chordata	Mammalia	Chiroptera	Vespertilionidae	Murininae	Murina		cf.		cyclotis					Vu Dinh Thong	04_05_2019		Vietnam	Ninh Binh Province	Cuc Phuong National Park	Cuc Phuong National Park	forest, next to fallen tree, near the entrance to the park
VN2019_052	Preserved specimen	Single specimen	female	adult	alcohol	in vials	wing punch								Vu Dinh Thong_Hayden, Sofia	06_05_2019		06_05_2019		2019	May	2019	May	Mist nets for bats	harp trap		Animalia	Chordata	Mammalia	Chiroptera	Rhinolophidae		Rhinolophus		cf.		thomasi					Vu Dinh Thong	06_05_2019		Vietnam	Ninh Binh Province	Cuc Phuong National Park	Cuc Phuong National Park	Path in the forest near to dinning room, Bong center
VN2019_053	Preserved specimen	Single specimen	female	adult	alcohol	in vials	wing punch								Vu Dinh Thong_Hayden, Sofia	07_05_2019		07_05_2019		2019	May	2019	May	Mist nets for bats			Animalia	Chordata	Mammalia	Chiroptera	Vespertilionidae	Vespertilioninae	Ia				Io					Vu Dinh Thong	07_05_2019		Vietnam	Ninh Binh Province	Cuc Phuong National Park	Cuc Phuong National Park	Son Cung Hang (Cave)
VN2019_054	Preserved specimen	Single specimen	female	adult	alcohol	in vials	wing punch								Vu Dinh Thong_Hayden, Sofia	07_05_2019		07_05_2019		2019	May	2019	May	Mist nets for bats			Animalia	Chordata	Mammalia	Chiroptera	Hipposideridae		Aselliscus		cf.		stoliczkanus					Vu Dinh Thong	07_05_2019		Vietnam	Ninh Binh Province	Cuc Phuong National Park	Cuc Phuong National Park	Son Cung Hang (Cave)
VN2019_055	Preserved specimen	Single specimen	female	adult	alcohol	in vials	wing punch								Vu Dinh Thong_Hayden, Sofia	07_05_2019		07_05_2019		2019	May	2019	May	Mist nets for bats			Animalia	Chordata	Mammalia	Chiroptera	Hipposideridae		Aselliscus		cf.		stoliczkanus					Vu Dinh Thong	07_05_2019		Vietnam	Ninh Binh Province	Cuc Phuong National Park	Cuc Phuong National Park	Son Cung Hang (Cave)
VN2019_056	Preserved specimen	Single specimen	female	adult	alcohol	in vials	wing punch								Vu Dinh Thong_Hayden, Sofia	08_05_2019		08_05_2019		2019	May	2019	May	Mist nets for bats			Animalia	Chordata	Mammalia	Chiroptera	Hipposideridae		Hipposideros				poutensis					Vu Dinh Thong	08_05_2019		Vietnam	Ninh Binh Province	Cuc Phuong National Park	Cuc Phuong National Park	Trail to cave and thousand years old tree, Bong Center
08May2019BongAswimmingpool	Human observation	Site echolocation recording													Vu Dinh Thong_Hayden, Sofia	08_05_2019		08_05_2019		2019	May	2019	May	Ultrasound recording			Animalia	Chordata	Mammalia	Chiroptera												Vu Dinh Thong	08_05_2019		Vietnam	Ninh Binh Province	Cuc Phuong National Park	Cuc Phuong National Park	Bong Center, swimming pool
30Apr2019BotanGarden	Human observation	Site echolocation recording													Vu Dinh Thong_Hayden, Sofia	30_04_2019		30_04_2019		2019	April	2019	April	Ultrasound recording			Animalia	Chordata	Mammalia	Chiroptera												Vu Dinh Thong	30_04_2019		Vietnam	Ninh Binh Province	Cuc Phuong National Park	Cuc Phuong National Park	Botanical Garden
01May2019EarlyManCave	Human observation	Site echolocation recording													Vu Dinh Thong_Hayden, Sofia	01_05_2019		01_05_2019		2019	May	2019	May	Ultrasound recording			Animalia	Chordata	Mammalia	Chiroptera												Vu Dinh Thong	01_05_2019		Vietnam	Ninh Binh Province	Cuc Phuong National Park	DONG NCUOI XUA (prehistoric men) cave	inside cave, upper level
01May2019EarlyManCaveEvening	Human observation	Site echolocation recording													Vu Dinh Thong_Hayden, Sofia	01_05_2019		01_05_2019		2019	May	2019	May	Ultrasound recording			Animalia	Chordata	Mammalia	Chiroptera												Vu Dinh Thong	01_05_2019		Vietnam	Ninh Binh Province	Cuc Phuong National Park	DONG NCUOI XUA (prehistoric men) cave	inside cave, upper level
VN2019_028	Preserved specimen	Single specimen	female	adult	alcohol	in vials	wing punch	From Cuc Phuong Museum		Cuc Phuong Museum	BD0295	CPNP	Vietnam		Le Trong Dat_Luong Van Hao	05_05_2019		05_05_2019		2019	May	2019	May	others	Museum specimen		Animalia	Chordata	Mammalia	Chiroptera	Vespertilionidae	Myotinae	Myotis				rufoniger					Le Trong Dat_Luong Van Háo	11_10_2002		Vietnam	Ninh Binh Province	Cuc Phuong National Park		Ao Dan
VN2019_029	Preserved specimen	Single specimen	male	adult	alcohol	in vials	wing punch	From Cuc Phuong Museum		Cuc Phuong Museum	DB0282	CPNP	Vietnam		Le Trong Dat_Luong Van Hao	05_05_2019		05_05_2019		2019	May	2019	May	others	Museum specimen		Animalia	Chordata	Mammalia	Chiroptera	Vespertilionidae	Myotinae	Myotis				chinensis					Le Trong Dat_Luong Van Háo	15_08_2002		Vietnam	Ninh Binh Province	Cuc Phuong National Park		Hang Thung Vin, Thanh Yen
VN2019_030	Preserved specimen	Single specimen	male	adult	alcohol	in vials	wing punch	From Cuc Phuong Museum		Cuc Phuong Museum	BD02100	CPNP	Vietnam		Le Trong Dat_Luong Van Hao	05_05_2019		05_05_2019		2019	May	2019	May	others	Museum specimen		Animalia	Chordata	Mammalia	Chiroptera	Pteropodidae		Rousettus				leschenaulti					Le Trong Dat_Luong Van Háo	09_10_2002		Vietnam	Ninh Binh Province	Cuc Phuong National Park		Ho Mac
VN2019_031	Preserved specimen	Single specimen	female	adult	alcohol	in vials	wing punch	From Cuc Phuong Museum		Cuc Phuong Museum	BD0296	CPNP	Vietnam		Le Trong Dat_Luong Van Hao	05_05_2019		05_05_2019		2019	May	2019	May	others	Museum specimen		Animalia	Chordata	Mammalia	Chiroptera	Pteropodidae		Macroglossus				sorbrinus					Le Trong Dat_Luong Van Háo	01_10_2002		Vietnam	Ninh Binh Province	Cuc Phuong National Park		Ho Dan
VN2019_032	Preserved specimen	Single specimen	male	juv	alcohol	in vials	wing punch	From Cuc Phuong Museum		Cuc Phuong Museum	DB0211	CPNP	Vietnam		Le Trong Dat_Luong Van Hao	05_05_2019		05_05_2019		2019	May	2019	May	others	Museum specimen		Animalia	Chordata	Mammalia	Chiroptera	Hipposideridae		Aselliscus		cf.		stoliczkanus					Le Trong Dat_Luong Van Háo	25_08_2002		Vietnam	Ninh Binh Province	Cuc Phuong National Park		Dong Son Cung
VN2019_033	Preserved specimen	Single specimen	male	adult	alcohol	in vials	wing punch	From Cuc Phuong Museum		Cuc Phuong Museum	BD0261	CPNP	Vietnam		Luong Van Hao	05_05_2019		05_05_2019		2019	May	2019	May	others	Museum specimen		Animalia	Chordata	Mammalia	Chiroptera	Vespertilionidae	Vespertilioninae	Pipistrellus				paterculus					Luong Van Hao	05_08_2002		Vietnam	Ninh Binh Province	Cuc Phuong National Park		Khu TT Kiem Lam
VN2019_034	Preserved specimen	Single specimen	male	adult	alcohol	in vials	wing punch	From Cuc Phuong Museum		Cuc Phuong Museum	BD0219	CPNP	Vietnam		Le Trong Dat_Luong Van Hao	05_05_2019		05_05_2019		2019	May	2019	May	others	Museum specimen		Animalia	Chordata	Mammalia	Chiroptera	Rhinolophidae		Rhinolophus				rex			paradoxolophus		Le Trong Dat_Luong Van Háo	16_07_2002		Vietnam	Ninh Binh Province	Cuc Phuong National Park		Dong Son Cung
VN2019_035	Preserved specimen	Single specimen	male	adult	alcohol	in vials	wing punch	From Cuc Phuong Museum		Cuc Phuong Museum	DB0227	CPNP	Vietnam		Le Trong Dat_Luong Van Hao	05_05_2019		05_05_2019		2019	May	2019	May	others	Museum specimen		Animalia	Chordata	Mammalia	Chiroptera	Rhinolophidae		Rhinolophus				thomasi					Le Trong Dat_Luong Van Háo	Unknown		Vietnam	Ninh Binh Province	Cuc Phuong National Park		unknown
VN2019_036	Preserved specimen	Single specimen	male	adult	alcohol	in vials	wing punch	From Cuc Phuong Museum		Cuc Phuong Museum	BD0268	CPNP	Vietnam		Le Trong Dat	05_05_2019		05_05_2019		2019	May	2019	May	others	Museum specimen		Animalia	Chordata	Mammalia	Chiroptera	Hipposideridae		Hipposideros				armiger					Le Trong Dat	18_07_2002		Vietnam	Ninh Binh Province	Cuc Phuong National Park		Hang Dan
VN2019_037	Preserved specimen	Single specimen	male	juv	alcohol	in vials	wing punch	From Cuc Phuong Museum		Cuc Phuong Museum	BD0233	CPNP	Vietnam		Le Trong Dat_Luong Van Hao	05_05_2019		05_05_2019		2019	May	2019	May	others	Museum specimen		Animalia	Chordata	Mammalia	Chiroptera	Hipposideridae		Hipposideros				alongensis					Le Trong Dat_Luong Van Háo	23_07_2002		Vietnam	Ninh Binh Province	Cuc Phuong National Park		DONG NCUOI XUA (prehistoric men) Cave
VN2019_038	Preserved specimen	Single specimen	female	adult	alcohol	in vials	wing punch	From Cuc Phuong Museum		Cuc Phuong Museum	BD0220	CPNP	Vietnam		Le Trong Dat_Luong Van Hao	05_05_2019		05_05_2019		2019	May	2019	May	others	Museum specimen		Animalia	Chordata	Mammalia	Chiroptera	Vespertilionidae	Vespertilioninae	Ia				io					Le Trong Dat_Luong Van Háo	16_07_2002		Vietnam	Ninh Binh Province	Cuc Phuong National Park		Dong Son Cung
VN2019_039	Preserved specimen	Single specimen	male	adult	alcohol	in vials	wing punch	From Cuc Phuong Museum		Cuc Phuong Museum	BD0202	CPNP	Vietnam		Le Trong Dat_Luong Van Hao	05_05_2019		05_05_2019		2019	May	2019	May	others	Museum specimen		Animalia	Chordata	Mammalia	Chiroptera	Pteropodidae		Cynopterus				sphinx					Le Trong Dat_Luong Van Háo	06_06_2002		Vietnam	Ninh Binh Province	Cuc Phuong National Park		Mac (lake)
VN2019_040	Preserved specimen	Single specimen	male	juv	alcohol	in vials	wing punch	From Cuc Phuong Museum		Cuc Phuong Museum	BD0214	CPNP	Vietnam		Le Trong Dat_Luong Van Hao	05_05_2019		05_05_2019		2019	May	2019	May	others	Museum specimen		Animalia	Chordata	Mammalia	Chiroptera	Rhinolophidae		Rhinolophus				pearsonii					Le Trong Dat_Luong Van Háo	30_06_2002		Vietnam	Ninh Binh Province	Cuc Phuong National Park		Bong
VN2019_041	Preserved specimen	Single specimen	male	adult	alcohol	in vials	wing punch	From Cuc Phuong Museum		Cuc Phuong Museum	BD0265	CPNP	Vietnam		Le Trong Dat_Luong Van Hao	05_05_2019		05_05_2019		2019	May	2019	May	others	Museum specimen		Animalia	Chordata	Mammalia	Chiroptera	Rhinolophidae		Rhinolophus				marshalli					Le Trong Dat_Luong Van Háo	08_08_2002		Vietnam	Ninh Binh Province	Cuc Phuong National Park		Hang Sam (cave)
VN2019_042	Preserved specimen	Single specimen	male	juv	alcohol	in vials	wing punch	From Cuc Phuong Museum		Cuc Phuong Museum	BD0205	CPNP	Vietnam		Le Trong Dat_Luong Van Hao	05_05_2019		05_05_2019		2019	May	2019	May	others	Museum specimen		Animalia	Chordata	Mammalia	Chiroptera	Vespertilionidae	Vespertilioninae	Pipistrellus				sp1					Le Trong Dat_Luong Van Háo	06_06_2002		Vietnam	Ninh Binh Province	Cuc Phuong National Park		Mac (lake)
VN2019_043	Preserved specimen	Single specimen	male	adult	alcohol	in vials	wing punch	From Cuc Phuong Museum		Cuc Phuong Museum	BD0213	CPNP	Vietnam		Le Trong Dat_Luong Van Hao	05_05_2019		05_05_2019		2019	May	2019	May	others	Museum specimen		Animalia	Chordata	Mammalia	Chiroptera	Vespertilionidae	Vespertilioninae	Hypsugo				sp.					Le Trong Dat_Luong Van Háo	30_06_2002		Vietnam	Ninh Binh Province	Cuc Phuong National Park		Bong
VN2019_044	Preserved specimen	Single specimen	male	adult	alcohol	in vials	wing punch	From Cuc Phuong Museum		Cuc Phuong Museum	BD0286	CPNP	Vietnam		Le Trong Dat_Luong Van Hao	05_05_2019		05_05_2019		2019	May	2019	May	others	Museum specimen		Animalia	Chordata	Mammalia	Chiroptera	Megadermatidae		Megaderma				spasma					Le Trong Dat_Luong Van Háo	23_08_2002		Vietnam	Ninh Binh Province	Cuc Phuong National Park		Hang Yen Ngua
VN2019_045	Preserved specimen	Single specimen	female	juv	alcohol	in vials	wing punch	From Cuc Phuong Museum		Cuc Phuong Museum	BD0276	CPNP	Vietnam		Le Trong Dat_Luong Van Hao	05_05_2019		05_05_2019		2019	May	2019	May	others	Museum specimen		Animalia	Chordata	Mammalia	Chiroptera	Emballonuridae		Taphozous				melanopogon					Le Trong Dat_Luong Van Háo	13_08_2002		Vietnam	Ninh Binh Province	Cuc Phuong National Park		Dong Con Moong
VN2019_046	Preserved specimen	Single specimen	male	adult	alcohol	in vials	wing punch	From Cuc Phuong Museum		Cuc Phuong Museum	BD0244	CPNP	Vietnam		Luong Van Hao	05_05_2019		05_05_2019		2019	May	2019	May	others	Museum specimen		Animalia	Chordata	Mammalia	Chiroptera	Hipposideridae		Hipposideros				lylei					Luong Van Háo	23_07_2002		Vietnam	Ninh Binh Province	Cuc Phuong National Park		Dong Nguoi Xua
VN2019_047	Preserved specimen	Single specimen	male	adult	alcohol	in vials	wing punch	From Cuc Phuong Museum		Cuc Phuong Museum	BD0210	CPNP	Vietnam		Le Trong Dat_Luong Van Hao	05_05_2019		05_05_2019		2019	May	2019	May	others	Museum specimen		Animalia	Chordata	Mammalia	Chiroptera	Hipposideridae		Hipposideros				gentilis					Le Trong Dat_Luong Van Háo	21_06_2002		Vietnam	Ninh Binh Province	Cuc Phuong National Park		Hang Noi Thanh
VN2019_048	Preserved specimen	Single specimen	male	adult	alcohol	in vials	wing punch	From Cuc Phuong Museum		Cuc Phuong Museum	BD0216	CPNP	Vietnam		Le Trong Dat_Luong Van Hao	05_05_2019		05_05_2019		2019	May	2019	May	others	Museum specimen		Animalia	Chordata	Mammalia	Chiroptera	Hipposideridae		Hipposideros				gentilis					Le Trong Dat_Luong Van Háo	05_07_2002		Vietnam	Ninh Binh Province	Cuc Phuong National Park		Khu Bong B
VN2019_049	Preserved specimen	Single specimen	male	juv	alcohol	in vials	wing punch	From Cuc Phuong Museum		Cuc Phuong Museum	BD0235	CPNP	Vietnam		Le Trong Dat_Luong Van Hao	05_05_2019		05_05_2019		2019	May	2019	May	others	Museum specimen		Animalia	Chordata	Mammalia	Chiroptera	Hipposideridae		Hipposideros				poutensis					Le Trong Dat_Luong Van Háo	18_07_2002		Vietnam	Ninh Binh Province	Cuc Phuong National Park		Dong Son Cung
VN2019_050	Preserved specimen	Single specimen	male	adult	alcohol	in vials	wing punch	From Cuc Phuong Museum		Cuc Phuong Museum	BD0207	CPNP	Vietnam		Le Trong Dat_Luong Van Hao	05_05_2019		05_05_2019		2019	May	2019	May	others	Museum specimen		Animalia	Chordata	Mammalia	Chiroptera	Vespertilionidae	Miniopterinae	Miniopterus				magnater					Le Trong Dat_Luong Van Háo	11_06_2002		Vietnam	Ninh Binh Province	Cuc Phuong National Park		Hong Mac (Cave close to lake)
VN2019_051	Preserved specimen	Single specimen	male	adult	alcohol	in vials	wing punch	From Cuc Phuong Museum		Cuc Phuong Museum	BD0259	CPNP	Vietnam		Le Trong Dat_Luong Van Hao	05_05_2019		05_05_2019		2019	May	2019	May	others	Museum specimen		Animalia	Chordata	Mammalia	Chiroptera	Vespertilionidae	Vespertilioninae	Scotophilus				heathii					Le Trong Dat_Luong Van Háo	05_08_2002		Vietnam	Ninh Binh Province	Cuc Phuong National Park		Khu TT Kiem Lam
[truncated: 24 more columns]

## Sheet: Explanations
Voucher Data	Field type	Mandatory	Description	Standards	Example
Counter	Number		Virtual record counter		"1"
QR code [specimens]		Yes	A unique identifier/code for this individual record or specimen		"http://id.bioseasia.org/u/164252"
Dataset_checked
Individual field code		No	Individual record-code-ID from the collector		"30.IV.2019-06"
Record_type	Controlled vocabulary	Yes	The type of record		"Human observation"; "preserved specimen"; "Living specimen"
Number of individuals		No	Number of collected/observed specimens
Collection object type	Controlled vocabulary	Yes	The type of collection object		"Unsorted sample"; "Single specimen"
Sex	Controlled vocabulary	No	Sex of specimen		"Female";"Male";"Unknown"
Life stage	Controlled vocabulary	No	Life stage of specimen		"larva","embryo","juvenile";"adult"
Type status	Controlled vocabulary	No			"paratype";"syntype"
Nominal taxon type of		No			"alcinous Klug, 1836"
Specimen_preservation	Controlled vocabulary	Yes	Preservation of the specimens		"dried","frozen","alcohol"
Specimen_preparation	Text	Yes	Preparation of the specimens		"pinned"; "papered";"in vials"
specimen_parts	Text	No			"left middle and hind leg"
part QR_code		Yes (if specimen parts provided)			"http://id.bioseasia.org/u/164259"
Specimen_comments	Text	No
Deposit Data (Associations)	Field type		Description	Standards	Example
Deposit_specimen_institution	Text	Yes	The actual or presumed institutional depository in case of a specimen-based record		"Museum für Naurkunde"; "The Natural History Museum, London"
Deposit_institution_collection	Text	No
Institution_acronym	Text	Yes	The actual or presumed institutional depository in case of a specimen-based record		"MfN"; "BMNH, London"
Institution_country	Text	Yes			"Germany"
Event Data (Gathering)	Field type		Description	Standards	Example
QR_eventcode		Yes	A unique identifier/code for this individual event		"http://id.bioseasia.org/u/164252"
Recorder/ Collector	Text	Yes	The person that collected/observed this specimen. Order of names: surname, first name. In case of several collectors: separated by underscore (NOT semicolon)		Häuser, Christoph_Ehlers, Sarah
Event_date_start (collection date start)	Date	Yes	Date when event started (YYYY-MM-DD; YYYY-MM)	Internationale Norm ISO 8601: 2004	"2018-06-18"; "2018-06"
Event_time_start (collection time start)	Time	No	Time when event started (hh:mm). If there is no time span (start and end), then enter the time here.	Internationale Norm ISO 8601	"09:15"
Event_date_end (collection date end)	Date	No	Date when event ended (YYYY-MM-DD; YYYY-MM)	Internationale Norm ISO 8601: 2004	"2018-06-18"; "2018-06"
Event_time_end (collection time end)	Time	No	Time when event started (hh:mm)	Internationale Norm ISO 8601	"11:30"
Event_year_start	Date	No	Year when event stated (YYYY)		"2018"
Event_month_start	Text	No	Month when event stated		"June"
Event_year_end	Text	No	Year when event ended (YYYY)		"2019"
Event_month_end	Text	No	Month when event ended		"August"
Recording_method	Controlled vocabulary	Yes	Method used for collecting data		"Hand collecting"; "Light trapping"
Event_record_comments (Collection notes)	Text	No
Taxonomy Data	Field type		Description	Standards	Example
Kingdom	Text	No	Name of taxon		"Animalia"
Phylum	Text	No	Name of taxon		"Arthropoda"
Class	Text	No	Name of taxon		"Insecta"
Order	Text	Yes	Name of taxon		"Lepidoptera"
Family	Text	Yes (if it is possible to determine)	Name of taxon		"Papilionidae"
Subfamily	Text	No	Name of taxon		"Papilioninae"
Tribe	Text	No	Name of taxon		"Papilionini"
Genus	Text	Yes (if it is possible to determine)	Name of taxon		"Papilio"
Subgenus	Text	No	Name of taxon		"Menelaides"
Qualifier	Controlled vocabulary	No	A term to qualify the identification		"cf.", "aff."
Qualifier belongs to	Text	No	Defines the qualifier's position		"Specific Epithet"
Species (Specific Epithet)	Text	Yes (if it is possible to determine)	Name of taxon; In case of an unresolved species pair or group, enter the species names in alphabetic order, separated with a slash.		"memnon/polytes"
Author_species and Year	Text	Yes (if it is possible to determine)			"Linnaeus, 1758"; "Felder & Felder, 1861"
Rank	Controlled vocabulary	No			"subsp".; "var."
Subspecies_name (Infraspecific Epithet)	Text	No	Name of taxon		"agenor"
Author_subspecies and Year	Text	No			"Linnaeus, 1768"
Determination_according_to/ Identifier	Text	Yes	The person that identified this specimen. Order of names: surname, first name. In case of several collectors: separated by underscore (NOT semicolon)		Häuser, Christoph_Ehlers, Sarah
Determination_date/ Identification Date	Date	Yes	Date of identification (YYYY-MM-DD; YYYY-MM)	Internationale Norm ISO 8601: 2004	"2018-06-18"; "2018-06"
Comments_determination/ Identification Notes	Text	No
Determination_source	Text	No
Geography Data	Field type		Description	Standards	Example
Country	Text	Yes	The English name of the country of the locality (Standardised spelling for names)	Spelling adapted to ISO basic Latin alphabet (Latin letters)	"Vietnam" instead of "Việt Nam"; "Hanoi" instead of "Hà Nội"
1stLevel_Province_State	Text	Yes	The English name of the province of the locality (Standardised spelling for names)	Spelling adapted to ISO basic Latin alphabet (Latin letters)	"Thanh Hoa province instead of Thanh Hóa"
2ndLevel_Regency_County	Text	No	The English name of the regency of the locality (Standardised spelling for names)	Spelling adapted to ISO basic Latin alphabet (Latin letters)
3rdLevel_Municipality_District	Text	No	The English name of the community/village of the locality (Standardised spelling for names)	Spelling adapted to ISO basic Latin alphabet (Latin letters)	"Thach Thanh District instead of Thạch Thành District"
4thLevel_Community_Village	Text	No	The English name of the community/village of the locality (Standardised spelling for names)	Spelling adapted to ISO basic Latin alphabet (Latin letters)	"Thach Lam commune instead of Thạch Lâm"
Locality_verbatim		No			"W Doi village, adjacent to Cuc Phuong National Park"
Locality_description	Text	Yes	The full describtion of the locality, indicating important nearby topographic landmarks	Spelling adapted to ISO basic Latin alphabet (Latin letters)	"surroundings of village and fields, forest trail leading into the National Park"
Locality_comments		No
Coordinates either in degrees, minutes, seconds or in decimal:
Latitude_coordinates	Coordinates	Yes	Displayed in degrees(°), minutes(′), seconds(″) and decimal seconds (hddd° mm′ ss.ss″)	World Geodetic System 84 (WGS84)	N20°21′05.92″	Coordinates either in degrees, minutes, seconds or in decimal
Longitude_coordinates	Coordinates		Displayed in degrees(°), minutes(′), seconds(″) and decimal seconds (hddd° mm′ ss.ss″)	World Geodetic System 84 (WGS84)	E105°31′16.66″
Latitude_decimal	Coordinates		Display in degrees(°) and decimal degrees (hddd.ddddd°)	World Geodetic System 84 (WGS84)	N20.35644°
Longitude_decimal	Coordinates		Display in degrees(°) and decimal degrees (hddd.ddddd°)	World Geodetic System 84 (WGS84)	E105.521294°
Georeference_uncertainty_meters		No
Elevation_minimum_meters	Number	No	Elevations in metres (m) [m a.s.l.]; If there is no elevation span (minimim and maximum), then enter the elevation here.		25m
Elevation_maximum_meters	Number	No	Elevations in metres (m) [m a.s.l.]		50m
Georeference_source	Text	No			Google Earth, GPS
Georeference_date	Date	No
Media Data	Field type		Description	Standards	Example
Media_type	Text	No	Type of Media file		"image(s)"
Media_file_name	Text	No	Labelling of the media file		"20191031_VIE_Ixias_pyrene_16452d_2.jpg"
Media_source	Text	No
Media_created_by	Text	No	Order of names: surname, first name. In case of several creators: separated by underscore (NOT semicolon)		Häuser, Christoph_Schurian, Bernhard
Media_license	Text	No
Media_DOI		No
Media_credits_citation	Text	No
Media_comments	Text	No
Dataset	Field type		Description	Standards	Example
Dataset_ID		No
Dataset_created_by	Text	No	Order of names: surname, first name. In case of several creators: separated by underscore (NOT semicolon)		Ehlers, Sarah
Created_date	Date	No	Time when dataset was created (YYYY-MM-DD; YYYY-MM)	Internationale Norm ISO 8601: 2004	"2018-09-25"
Modified_date	Date	No	Time when dataset were modiefied (YYYY-MM-DD; YYYY-MM)	Internationale Norm ISO 8601: 2004	"2019-03-02"
Dataset_comments	Text	No

## Sheet: Controlled vocabulary
Controlled vocabulary
Record_type	Collection object type	Sex	Life stage	Type status	Specimen_preservation	Recording methods	Qualifier	Rang
Human observation	Lot	both female, male	adult	holotype	alcohol	Hand collecting	aff.	subsp.
Living specimen	Single specimen	female	egg	lectotype	deep frozen	Hand nets	cf.	var.
Preserved specimen	Unsorted sample	hermaphrodite	embryo	neotype	dried	Light trapping
	Site echolocation recording	indeterminate	gamete	paralectotype	formaldehyde	Light trapping (using UV light with a white sheet)
		male	gametophyte	paratype	others	Malaise traps
		not applicable	indeterminate	syntype		Mist nets for bats
		transitional	juvenile	no type		Observations
		unknown	larva			Photography
			mixture			Sound recording
			pupa			Ultrasound recording
			spore			others
			sporophyte
			zygote
			unknown
